# Supplementary material for: CircRNA Profiling of Skeletal Muscle in Two Pig Breeds Reveals CircIGF1R Regulates Myoblast Differentiation via miR-16
Source: Int J Mol Sci. 2023 Feb 14;24(4):3779. doi: 10.3390/ijms24043779 (PMC9965117; doi:10.3390/ijms24043779)
Supplement: Supplementary file 1 [file ijms-24-03779-s001.zip]

Archive with 5 entries (5 files):
- Figure S1.tif
- Figure S2.pdf
- Table S1.pdf
- Table S2.pdf
- Table S3.pdf
